# Supplementary material for: Effectiveness of Snail Slime in the Green Synthesis of Silver Nanoparticles
Source: Nanomaterials (Basel). 2022 Oct 1;12(19):3447. doi: 10.3390/nano12193447 (PMC9565232; doi:10.3390/nano12193447)
Supplement: Supplementary file 1 [file nanomaterials-12-03447-s001.zip]

Archive with 1 entries (1 files):
- nanomaterials-1931594-supplementary.pdf
